# Supplementary material for: Engineering Rapalog-Inducible Genetic Switches Based on Split-T7 Polymerase to Regulate Oncolytic Virus-Driven Production of Tumour-Localized IL-12 for Anti-Cancer Immunotherapy
Source: Pharmaceuticals (Basel). 2023 May 7;16(5):709. doi: 10.3390/ph16050709 (PMC10224353; doi:10.3390/ph16050709)
Supplement: Supplementary file 1 [file pharmaceuticals-16-00709-s001.zip]

Archive with 1 entries (1 files):
- pharmaceuticals-2301792-supplementary.pdf
